# Supplementary material for: Investigating the impact of chilling temperature on male Aedes aegypti and Aedes albopictus survival
Source: PLoS One. 2019 Aug 27;14(8):e0221822. doi: 10.1371/journal.pone.0221822 (PMC6711517; doi:10.1371/journal.pone.0221822)
Supplement: S1 Appendix — All data used to generate the results for this study. (XLSX) [file pone.0221822.s001.xlsx]

## Sheet: Aegypti
Temp	Duration	Rep	Day	surv	Number Dead
25	1	1	1	30	0
25	1	2	1	30	0
25	1	3	1	30	0
25	4	1	1	30	0
25	4	2	1	30	0
25	4	3	1	30	0
25	8	1	1	30	0
25	8	2	1	30	0
25	8	3	1	30	0
25	24	1	1	30	0
25	24	2	1	30	0
25	24	3	1	30	0
25	1	1	2	30	0
25	1	2	2	30	0
25	1	3	2	30	0
25	4	1	2	30	0
25	4	2	2	30	1
25	4	3	2	30	0
25	8	1	2	30	0
25	8	2	2	30	1
25	8	3	2	30	0
25	24	1	2	30	0
25	24	2	2	30	1
25	24	3	2	30	0
25	1	1	3	30	0
25	1	2	3	30	0
25	1	3	3	30	0
25	4	1	3	30	0
25	4	2	3	29	0
25	4	3	3	30	0
25	8	1	3	30	1
25	8	2	3	29	0
25	8	3	3	30	0
25	24	1	3	30	2
25	24	2	3	29	0
25	24	3	3	30	0
25	1	1	4	30	0
25	1	2	4	30	0
25	1	3	4	30	0
25	4	1	4	30	0
25	4	2	4	29	1
25	4	3	4	30	0
25	8	1	4	29	1
25	8	2	4	29	1
25	8	3	4	30	0
25	24	1	4	28	0
25	24	2	4	29	0
25	24	3	4	30	0
25	1	1	5	30	0
25	1	2	5	30	0
25	1	3	5	30	0
25	4	1	5	30	0
25	4	2	5	28	0
25	4	3	5	30	0
25	8	1	5	28	0
25	8	2	5	28	0
25	8	3	5	30	0
25	24	1	5	28	0
25	24	2	5	29	0
25	24	3	5	30	0
25	1	1	6	30	0
25	1	2	6	30	0
25	1	3	6	30	0
25	4	1	6	30	0
25	4	2	6	28	0
25	4	3	6	30	0
25	8	1	6	28	0
25	8	2	6	28	0
25	8	3	6	30	0
25	24	1	6	28	0
25	24	2	6	29	0
25	24	3	6	30	0
25	1	1	7	30	1
25	1	2	7	30	0
25	1	3	7	30	0
25	4	1	7	30	0
25	4	2	7	28	0
25	4	3	7	30	0
25	8	1	7	28	1
25	8	2	7	28	0
25	8	3	7	30	0
25	24	1	7	28	0
25	24	2	7	29	0
25	24	3	7	30	0
25	1	1	8	29	0
25	1	2	8	30	0
25	1	3	8	30	0
25	4	1	8	30	0
25	4	2	8	28	0
25	4	3	8	30	0
25	8	1	8	27	0
25	8	2	8	28	0
25	8	3	8	30	0
25	24	1	8	28	0
25	24	2	8	29	0
25	24	3	8	30	1
25	1	1	9	29	0
25	1	2	9	30	0
25	1	3	9	30	0
25	4	1	9	30	0
25	4	2	9	28	0
25	4	3	9	30	0
25	8	1	9	27	0
25	8	2	9	28	0
25	8	3	9	30	0
25	24	1	9	28	0
25	24	2	9	29	0
25	24	3	9	29	0
25	1	1	10	29	0
25	1	2	10	30	0
25	1	3	10	30	0
25	4	1	10	30	0
25	4	2	10	28	0
25	4	3	10	30	0
25	8	1	10	27	0
25	8	2	10	28	0
25	8	3	10	30	0
25	24	1	10	28	0
25	24	2	10	29	0
25	24	3	10	29	0
25	1	1	11	29	0
25	1	2	11	30	0
25	1	3	11	30	0
25	4	1	11	30	0
25	4	2	11	28	1
25	4	3	11	30	0
25	8	1	11	27	0
25	8	2	11	28	0
25	8	3	11	30	0
25	24	1	11	28	0
25	24	2	11	29	1
25	24	3	11	29	0
25	1	1	12	29	0
25	1	2	12	30	0
25	1	3	12	30	0
25	4	1	12	30	0
25	4	2	12	27	0
25	4	3	12	30	0
25	8	1	12	27	0
25	8	2	12	28	0
25	8	3	12	30	0
25	24	1	12	28	0
25	24	2	12	28	0
25	24	3	12	29	0
25	1	1	13	29	0
25	1	2	13	30	0
25	1	3	13	30	0
25	4	1	13	30	0
25	4	2	13	27	0
25	4	3	13	30	0
25	8	1	13	27	0
25	8	2	13	28	0
25	8	3	13	30	0
25	24	1	13	28	0
25	24	2	13	28	0
25	24	3	13	29	0
25	1	1	14	29	0
25	1	2	14	30	0
25	1	3	14	30	1
25	4	1	14	30	0
25	4	2	14	27	0
25	4	3	14	30	0
25	8	1	14	27	0
25	8	2	14	28	0
25	8	3	14	30	0
25	24	1	14	28	0
25	24	2	14	28	1
25	24	3	14	29	0
25	1	1	15	29	0
25	1	2	15	30	0
25	1	3	15	29	0
25	4	1	15	30	1
25	4	2	15	27	0
25	4	3	15	30	0
25	8	1	15	27	1
25	8	2	15	28	0
25	8	3	15	30	0
25	24	1	15	28	0
25	24	2	15	27	0
25	24	3	15	29	0
10	1	1	1	30	0
10	1	2	1	30	0
10	1	3	1	30	0
10	4	1	1	30	0
10	4	2	1	30	0
10	4	3	1	30	0
10	8	1	1	30	0
10	8	2	1	30	0
10	8	3	1	30	0
10	24	1	1	30	0
10	24	2	1	30	0
10	24	3	1	30	0
10	1	1	2	30	0
10	1	2	2	30	0
10	1	3	2	30	0
10	4	1	2	30	0
10	4	2	2	30	0
10	4	3	2	30	0
10	8	1	2	30	0
10	8	2	2	30	0
10	8	3	2	30	0
10	24	1	2	30	0
10	24	2	2	30	0
10	24	3	2	30	0
10	1	1	3	30	0
10	1	2	3	30	1
10	1	3	3	30	0
10	4	1	3	30	0
10	4	2	3	30	0
10	4	3	3	30	0
10	8	1	3	30	0
10	8	2	3	30	0
10	8	3	3	30	0
10	24	1	3	30	0
10	24	2	3	30	0
10	24	3	3	30	0
10	1	1	4	30	0
10	1	2	4	29	0
10	1	3	4	30	0
10	4	1	4	30	0
10	4	2	4	30	0
10	4	3	4	30	0
10	8	1	4	30	0
10	8	2	4	30	0
10	8	3	4	30	0
10	24	1	4	30	1
10	24	2	4	30	0
10	24	3	4	30	0
10	1	1	5	30	0
10	1	2	5	29	0
10	1	3	5	30	0
10	4	1	5	30	0
10	4	2	5	30	0
10	4	3	5	30	0
10	8	1	5	30	0
10	8	2	5	30	0
10	8	3	5	30	0
10	24	1	5	29	1
10	24	2	5	30	0
10	24	3	5	30	0
10	1	1	6	30	0
10	1	2	6	29	0
10	1	3	6	30	0
10	4	1	6	30	0
10	4	2	6	30	0
10	4	3	6	30	1
10	8	1	6	30	0
10	8	2	6	30	0
10	8	3	6	30	0
10	24	1	6	28	0
10	24	2	6	30	0
10	24	3	6	30	1
10	1	1	7	30	0
10	1	2	7	29	0
10	1	3	7	30	0
10	4	1	7	30	0
10	4	2	7	30	0
10	4	3	7	29	0
10	8	1	7	30	0
10	8	2	7	30	0
10	8	3	7	30	0
10	24	1	7	28	0
10	24	2	7	30	0
10	24	3	7	29	0
10	1	1	8	30	0
10	1	2	8	29	0
10	1	3	8	30	0
10	4	1	8	30	0
10	4	2	8	30	0
10	4	3	8	29	0
10	8	1	8	30	0
10	8	2	8	30	1
10	8	3	8	30	0
10	24	1	8	28	1
10	24	2	8	30	0
10	24	3	8	29	0
10	1	1	9	30	0
10	1	2	9	29	0
10	1	3	9	30	0
10	4	1	9	30	0
10	4	2	9	30	1
10	4	3	9	29	0
10	8	1	9	30	0
10	8	2	9	29	3
10	8	3	9	30	0
10	24	1	9	27	0
10	24	2	9	30	0
10	24	3	9	29	0
10	1	1	10	30	0
10	1	2	10	29	0
10	1	3	10	30	0
10	4	1	10	30	0
10	4	2	10	29	0
10	4	3	10	29	0
10	8	1	10	30	0
10	8	2	10	26	0
10	8	3	10	30	0
10	24	1	10	27	0
10	24	2	10	30	0
10	24	3	10	29	0
10	1	1	11	30	0
10	1	2	11	29	0
10	1	3	11	30	0
10	4	1	11	30	0
10	4	2	11	29	0
10	4	3	11	29	0
10	8	1	11	30	0
10	8	2	11	26	0
10	8	3	11	30	0
10	24	1	11	27	0
10	24	2	11	30	1
10	24	3	11	29	1
10	1	1	12	30	0
10	1	2	12	29	1
10	1	3	12	30	0
10	4	1	12	30	1
10	4	2	12	29	0
10	4	3	12	29	0
10	8	1	12	30	0
10	8	2	12	26	0
10	8	3	12	30	0
10	24	1	12	27	0
10	24	2	12	29	0
10	24	3	12	28	0
10	1	1	13	30	0
10	1	2	13	28	0
10	1	3	13	30	1
10	4	1	13	29	0
10	4	2	13	29	0
10	4	3	13	29	0
10	8	1	13	30	0
10	8	2	13	26	0
10	8	3	13	30	0
10	24	1	13	27	0
10	24	2	13	29	0
10	24	3	13	28	3
10	1	1	14	30	0
10	1	2	14	28	0
10	1	3	14	29	1
10	4	1	14	29	0
10	4	2	14	29	0
10	4	3	14	29	0
10	8	1	14	30	0
10	8	2	14	26	1
10	8	3	14	30	0
10	24	1	14	27	0
10	24	2	14	29	0
10	24	3	14	25	1
10	1	1	15	30	0
10	1	2	15	28	0
10	1	3	15	28	0
10	4	1	15	29	0
10	4	2	15	29	0
10	4	3	15	29	1
10	8	1	15	30	0
10	8	2	15	25	0
10	8	3	15	30	0
10	24	1	15	27	0
10	24	2	15	29	0
10	24	3	15	24	1
8	1	1	1	30	0
8	1	2	1	30	0
8	1	3	1	30	0
8	4	1	1	30	0
8	4	2	1	30	0
8	4	3	1	30	0
8	8	1	1	30	0
8	8	2	1	30	0
8	8	3	1	30	0
8	24	1	1	30	0
8	24	2	1	30	0
8	24	3	1	30	0
8	1	1	2	30	0
8	1	2	2	30	0
8	1	3	2	30	1
8	4	1	2	30	0
8	4	2	2	30	0
8	4	3	2	30	1
8	8	1	2	30	0
8	8	2	2	30	1
8	8	3	2	30	0
8	24	1	2	30	0
8	24	2	2	30	0
8	24	3	2	30	0
8	1	1	3	30	1
8	1	2	3	30	0
8	1	3	3	29	0
8	4	1	3	30	0
8	4	2	3	30	0
8	4	3	3	29	0
8	8	1	3	30	1
8	8	2	3	29	0
8	8	3	3	30	0
8	24	1	3	30	0
8	24	2	3	30	0
8	24	3	3	30	0
8	1	1	4	29	0
8	1	2	4	30	0
8	1	3	4	29	0
8	4	1	4	30	0
8	4	2	4	30	0
8	4	3	4	29	0
8	8	1	4	29	1
8	8	2	4	29	0
8	8	3	4	30	0
8	24	1	4	30	0
8	24	2	4	30	0
8	24	3	4	30	0
8	1	1	5	29	0
8	1	2	5	30	0
8	1	3	5	29	0
8	4	1	5	30	0
8	4	2	5	30	0
8	4	3	5	29	0
8	8	1	5	28	0
8	8	2	5	29	0
8	8	3	5	30	0
8	24	1	5	30	0
8	24	2	5	30	0
8	24	3	5	30	0
8	1	1	6	29	0
8	1	2	6	30	0
8	1	3	6	29	0
8	4	1	6	30	0
8	4	2	6	30	0
8	4	3	6	29	0
8	8	1	6	28	0
8	8	2	6	29	0
8	8	3	6	30	0
8	24	1	6	30	1
8	24	2	6	30	0
8	24	3	6	30	0
8	1	1	7	29	0
8	1	2	7	30	0
8	1	3	7	29	1
8	4	1	7	30	0
8	4	2	7	30	0
8	4	3	7	29	0
8	8	1	7	28	0
8	8	2	7	29	1
8	8	3	7	30	0
8	24	1	7	29	1
8	24	2	7	30	0
8	24	3	7	30	0
8	1	1	8	29	0
8	1	2	8	30	0
8	1	3	8	28	0
8	4	1	8	30	0
8	4	2	8	30	1
8	4	3	8	29	0
8	8	1	8	28	0
8	8	2	8	28	0
8	8	3	8	30	0
8	24	1	8	28	0
8	24	2	8	30	0
8	24	3	8	30	2
8	1	1	9	29	0
8	1	2	9	30	0
8	1	3	9	28	0
8	4	1	9	30	0
8	4	2	9	29	1
8	4	3	9	29	0
8	8	1	9	28	0
8	8	2	9	28	0
8	8	3	9	30	0
8	24	1	9	28	0
8	24	2	9	30	0
8	24	3	9	28	0
8	1	1	10	29	0
8	1	2	10	30	0
8	1	3	10	28	0
8	4	1	10	30	0
8	4	2	10	28	0
8	4	3	10	29	0
8	8	1	10	28	0
8	8	2	10	28	0
8	8	3	10	30	0
8	24	1	10	28	0
8	24	2	10	30	1
8	24	3	10	28	0
8	1	1	11	29	0
8	1	2	11	30	0
8	1	3	11	28	0
8	4	1	11	30	1
8	4	2	11	28	0
8	4	3	11	29	0
8	8	1	11	28	1
8	8	2	11	28	0
8	8	3	11	30	0
8	24	1	11	28	0
8	24	2	11	29	0
8	24	3	11	28	0
8	1	1	12	29	0
8	1	2	12	30	0
8	1	3	12	28	0
8	4	1	12	29	0
8	4	2	12	28	0
8	4	3	12	29	0
8	8	1	12	27	0
8	8	2	12	28	0
8	8	3	12	30	0
8	24	1	12	28	0
8	24	2	12	29	0
8	24	3	12	28	0
8	1	1	13	29	0
8	1	2	13	30	0
8	1	3	13	28	0
8	4	1	13	29	0
8	4	2	13	28	0
8	4	3	13	29	0
8	8	1	13	27	0
8	8	2	13	28	0
8	8	3	13	30	0
8	24	1	13	28	0
8	24	2	13	29	0
8	24	3	13	28	0
8	1	1	14	29	1
8	1	2	14	30	0
8	1	3	14	28	0
8	4	1	14	29	0
8	4	2	14	28	0
8	4	3	14	29	0
8	8	1	14	27	0
8	8	2	14	28	0
8	8	3	14	30	0
8	24	1	14	28	0
8	24	2	14	29	0
8	24	3	14	28	1
8	1	1	15	28	0
8	1	2	15	30	0
8	1	3	15	28	0
8	4	1	15	29	0
8	4	2	15	28	0
8	4	3	15	29	0
8	8	1	15	27	0
8	8	2	15	28	0
8	8	3	15	30	0
8	24	1	15	28	0
8	24	2	15	29	0
8	24	3	15	27	0
6	1	1	1	30	0
6	1	2	1	30	0
6	1	3	1	30	0
6	4	1	1	30	0
6	4	2	1	30	0
6	4	3	1	30	0
6	8	1	1	30	0
6	8	2	1	30	0
6	8	3	1	30	0
6	24	1	1	30	0
6	24	2	1	30	0
6	24	3	1	30	0
6	1	1	2	30	0
6	1	2	2	30	0
6	1	3	2	30	0
6	4	1	2	30	0
6	4	2	2	30	0
6	4	3	2	30	1
6	8	1	2	30	0
6	8	2	2	30	0
6	8	3	2	30	1
6	24	1	2	30	0
6	24	2	2	30	0
6	24	3	2	30	0
6	1	1	3	30	0
6	1	2	3	30	0
6	1	3	3	30	0
6	4	1	3	30	1
6	4	2	3	30	0
6	4	3	3	29	0
6	8	1	3	30	1
6	8	2	3	30	0
6	8	3	3	29	0
6	24	1	3	30	0
6	24	2	3	30	1
6	24	3	3	30	0
6	1	1	4	30	0
6	1	2	4	30	0
6	1	3	4	30	0
6	4	1	4	29	0
6	4	2	4	30	0
6	4	3	4	29	0
6	8	1	4	29	0
6	8	2	4	30	0
6	8	3	4	29	0
6	24	1	4	30	0
6	24	2	4	29	0
6	24	3	4	30	0
6	1	1	5	30	0
6	1	2	5	30	0
6	1	3	5	30	0
6	4	1	5	29	1
6	4	2	5	30	0
6	4	3	5	29	0
6	8	1	5	29	0
6	8	2	5	30	0
6	8	3	5	29	0
6	24	1	5	30	1
6	24	2	5	29	0
6	24	3	5	30	0
6	1	1	6	30	0
6	1	2	6	30	1
6	1	3	6	30	1
6	4	1	6	28	0
6	4	2	6	30	0
6	4	3	6	29	1
6	8	1	6	29	0
6	8	2	6	30	0
6	8	3	6	29	0
6	24	1	6	29	1
6	24	2	6	29	1
6	24	3	6	30	1
6	1	1	7	30	0
6	1	2	7	29	0
6	1	3	7	29	1
6	4	1	7	28	0
6	4	2	7	30	0
6	4	3	7	28	0
6	8	1	7	29	0
6	8	2	7	30	0
6	8	3	7	29	0
6	24	1	7	28	0
6	24	2	7	28	0
6	24	3	7	29	1
6	1	1	8	30	0
6	1	2	8	29	0
6	1	3	8	28	0
6	4	1	8	28	0
6	4	2	8	30	0
6	4	3	8	28	0
6	8	1	8	29	0
6	8	2	8	30	0
6	8	3	8	29	1
6	24	1	8	28	0
6	24	2	8	28	1
6	24	3	8	28	0
6	1	1	9	30	0
6	1	2	9	29	0
6	1	3	9	28	0
6	4	1	9	28	0
6	4	2	9	30	0
6	4	3	9	28	0
6	8	1	9	29	0
6	8	2	9	30	0
6	8	3	9	28	0
6	24	1	9	28	0
6	24	2	9	27	1
6	24	3	9	28	0
6	1	1	10	30	0
6	1	2	10	29	0
6	1	3	10	28	0
6	4	1	10	28	0
6	4	2	10	30	1
6	4	3	10	28	0
6	8	1	10	29	2
6	8	2	10	30	0
6	8	3	10	28	0
6	24	1	10	28	0
6	24	2	10	26	0
6	24	3	10	28	1
6	1	1	11	30	0
6	1	2	11	29	0
6	1	3	11	28	0
6	4	1	11	28	0
6	4	2	11	29	0
6	4	3	11	28	0
6	8	1	11	27	1
6	8	2	11	30	0
6	8	3	11	28	0
6	24	1	11	28	0
6	24	2	11	26	0
6	24	3	11	27	1
6	1	1	12	30	0
6	1	2	12	29	0
6	1	3	12	28	0
6	4	1	12	28	0
6	4	2	12	29	0
6	4	3	12	28	0
6	8	1	12	26	0
6	8	2	12	30	0
6	8	3	12	28	0
6	24	1	12	28	0
6	24	2	12	26	1
6	24	3	12	26	0
6	1	1	13	30	0
6	1	2	13	29	0
6	1	3	13	28	0
6	4	1	13	28	0
6	4	2	13	29	0
6	4	3	13	28	1
6	8	1	13	26	0
6	8	2	13	30	0
6	8	3	13	28	0
6	24	1	13	28	0
6	24	2	13	25	0
6	24	3	13	26	0
6	1	1	14	30	0
6	1	2	14	29	0
6	1	3	14	28	0
6	4	1	14	28	0
6	4	2	14	29	0
6	4	3	14	27	0
6	8	1	14	26	0
6	8	2	14	30	0
6	8	3	14	28	1
6	24	1	14	28	0
6	24	2	14	25	0
6	24	3	14	26	2
6	1	1	15	30	0
6	1	2	15	29	0
6	1	3	15	28	0
6	4	1	15	28	0
6	4	2	15	29	0
6	4	3	15	27	1
6	8	1	15	26	0
6	8	2	15	30	2
6	8	3	15	27	0
6	24	1	15	28	1
6	24	2	15	25	0
6	24	3	15	24	0
4	1	1	1	30	0
4	1	2	1	30	0
4	1	3	1	30	0
4	4	1	1	30	0
4	4	2	1	30	0
4	4	3	1	30	0
4	8	1	1	30	0
4	8	2	1	30	1
4	8	3	1	30	0
4	24	1	1	30	0
4	24	2	1	30	1
4	24	3	1	30	0
4	1	1	2	30	0
4	1	2	2	30	0
4	1	3	2	30	0
4	4	1	2	30	1
4	4	2	2	30	1
4	4	3	2	30	0
4	8	1	2	30	0
4	8	2	2	29	1
4	8	3	2	30	2
4	24	1	2	30	0
4	24	2	2	29	0
4	24	3	2	30	0
4	1	1	3	30	0
4	1	2	3	30	0
4	1	3	3	30	1
4	4	1	3	29	1
4	4	2	3	29	0
4	4	3	3	30	0
4	8	1	3	30	0
4	8	2	3	28	0
4	8	3	3	28	1
4	24	1	3	30	2
4	24	2	3	29	2
4	24	3	3	30	1
4	1	1	4	30	0
4	1	2	4	30	0
4	1	3	4	29	1
4	4	1	4	28	0
4	4	2	4	29	0
4	4	3	4	30	0
4	8	1	4	30	0
4	8	2	4	28	0
4	8	3	4	27	0
4	24	1	4	28	0
4	24	2	4	27	1
4	24	3	4	29	0
4	1	1	5	30	0
4	1	2	5	30	0
4	1	3	5	28	0
4	4	1	5	28	0
4	4	2	5	29	0
4	4	3	5	30	0
4	8	1	5	30	0
4	8	2	5	28	0
4	8	3	5	27	0
4	24	1	5	28	0
4	24	2	5	26	0
4	24	3	5	29	0
4	1	1	6	30	0
4	1	2	6	30	0
4	1	3	6	28	0
4	4	1	6	28	0
4	4	2	6	29	0
4	4	3	6	30	0
4	8	1	6	30	0
4	8	2	6	28	0
4	8	3	6	27	0
4	24	1	6	28	0
4	24	2	6	26	0
4	24	3	6	29	1
4	1	1	7	30	1
4	1	2	7	30	0
4	1	3	7	28	0
4	4	1	7	28	0
4	4	2	7	29	0
4	4	3	7	30	0
4	8	1	7	30	0
4	8	2	7	28	0
4	8	3	7	27	0
4	24	1	7	28	0
4	24	2	7	26	0
4	24	3	7	28	1
4	1	1	8	29	0
4	1	2	8	30	0
4	1	3	8	28	0
4	4	1	8	28	0
4	4	2	8	29	0
4	4	3	8	30	1
4	8	1	8	30	0
4	8	2	8	28	0
4	8	3	8	27	0
4	24	1	8	28	0
4	24	2	8	26	0
4	24	3	8	27	1
4	1	1	9	29	1
4	1	2	9	30	0
4	1	3	9	28	0
4	4	1	9	28	1
4	4	2	9	29	0
4	4	3	9	29	0
4	8	1	9	30	0
4	8	2	9	28	0
4	8	3	9	27	0
4	24	1	9	28	0
4	24	2	9	26	0
4	24	3	9	26	1
4	1	1	10	28	0
4	1	2	10	30	0
4	1	3	10	28	0
4	4	1	10	27	0
4	4	2	10	29	0
4	4	3	10	29	0
4	8	1	10	30	0
4	8	2	10	28	0
4	8	3	10	27	0
4	24	1	10	28	0
4	24	2	10	26	1
4	24	3	10	25	0
4	1	1	11	28	0
4	1	2	11	30	0
4	1	3	11	28	0
4	4	1	11	27	0
4	4	2	11	29	0
4	4	3	11	29	0
4	8	1	11	30	0
4	8	2	11	28	0
4	8	3	11	27	0
4	24	1	11	28	0
4	24	2	11	25	0
4	24	3	11	25	0
4	1	1	12	28	0
4	1	2	12	30	0
4	1	3	12	28	0
4	4	1	12	27	0
4	4	2	12	29	0
4	4	3	12	29	0
4	8	1	12	30	0
4	8	2	12	28	0
4	8	3	12	27	0
4	24	1	12	28	0
4	24	2	12	25	0
4	24	3	12	25	0
4	1	1	13	28	0
4	1	2	13	30	0
4	1	3	13	28	0
4	4	1	13	27	0
4	4	2	13	29	0
4	4	3	13	29	0
4	8	1	13	30	0
4	8	2	13	28	0
4	8	3	13	27	0
4	24	1	13	28	0
4	24	2	13	25	0
4	24	3	13	25	0
4	1	1	14	28	0
4	1	2	14	30	0
4	1	3	14	28	0
4	4	1	14	27	0
4	4	2	14	29	0
4	4	3	14	29	0
4	8	1	14	30	0
4	8	2	14	28	0
4	8	3	14	27	0
4	24	1	14	28	0
4	24	2	14	25	0
4	24	3	14	25	0
4	1	1	15	28	1
4	1	2	15	30	0
4	1	3	15	28	0
4	4	1	15	27	0
4	4	2	15	29	0
4	4	3	15	29	0
4	8	1	15	30	0
4	8	2	15	28	1
4	8	3	15	27	0
4	24	1	15	28	0
4	24	2	15	25	0
4	24	3	15	25	0

## Sheet: Albopictus
Temp	Duration	Rep	Day	Initial Number	Number Dead
25	1	1	1	30	0
25	1	2	1	30	0
25	1	3	1	30	0
25	4	1	1	30	0
25	4	2	1	30	0
25	4	3	1	30	0
25	8	1	1	30	0
25	8	2	1	30	0
25	8	3	1	30	0
25	24	1	1	30	0
25	24	2	1	30	0
25	24	3	1	30	0
25	1	1	2	30	0
25	1	2	2	30	0
25	1	3	2	30	1
25	4	1	2	30	0
25	4	2	2	30	0
25	4	3	2	30	1
25	8	1	2	30	1
25	8	2	2	30	0
25	8	3	2	30	0
25	24	1	2	30	0
25	24	2	2	30	1
25	24	3	2	30	1
25	1	1	3	30	0
25	1	2	3	30	0
25	1	3	3	29	0
25	4	1	3	30	0
25	4	2	3	30	0
25	4	3	3	29	0
25	8	1	3	29	0
25	8	2	3	30	0
25	8	3	3	30	0
25	24	1	3	30	0
25	24	2	3	29	0
25	24	3	3	29	0
25	1	1	4	30	0
25	1	2	4	30	0
25	1	3	4	29	0
25	4	1	4	30	0
25	4	2	4	30	0
25	4	3	4	29	0
25	8	1	4	29	0
25	8	2	4	30	0
25	8	3	4	30	0
25	24	1	4	30	0
25	24	2	4	29	0
25	24	3	4	29	0
25	1	1	5	30	1
25	1	2	5	30	0
25	1	3	5	29	0
25	4	1	5	30	0
25	4	2	5	30	0
25	4	3	5	29	0
25	8	1	5	29	1
25	8	2	5	30	0
25	8	3	5	30	1
25	24	1	5	30	0
25	24	2	5	29	0
25	24	3	5	29	1
25	1	1	6	29	0
25	1	2	6	30	0
25	1	3	6	29	0
25	4	1	6	30	0
25	4	2	6	30	0
25	4	3	6	29	0
25	8	1	6	28	0
25	8	2	6	30	0
25	8	3	6	29	0
25	24	1	6	30	0
25	24	2	6	29	0
25	24	3	6	28	0
25	1	1	7	29	0
25	1	2	7	30	0
25	1	3	7	29	1
25	4	1	7	30	0
25	4	2	7	30	0
25	4	3	7	29	0
25	8	1	7	28	0
25	8	2	7	30	0
25	8	3	7	29	0
25	24	1	7	30	0
25	24	2	7	29	0
25	24	3	7	28	0
25	1	1	8	29	1
25	1	2	8	30	0
25	1	3	8	28	0
25	4	1	8	30	0
25	4	2	8	30	0
25	4	3	8	29	0
25	8	1	8	28	0
25	8	2	8	30	0
25	8	3	8	29	0
25	24	1	8	30	0
25	24	2	8	29	0
25	24	3	8	28	0
25	1	1	9	28	0
25	1	2	9	30	0
25	1	3	9	28	1
25	4	1	9	30	0
25	4	2	9	30	0
25	4	3	9	29	0
25	8	1	9	28	0
25	8	2	9	30	0
25	8	3	9	29	1
25	24	1	9	30	0
25	24	2	9	29	0
25	24	3	9	28	1
25	1	1	10	28	0
25	1	2	10	30	0
25	1	3	10	27	0
25	4	1	10	30	0
25	4	2	10	30	0
25	4	3	10	29	0
25	8	1	10	28	0
25	8	2	10	30	0
25	8	3	10	28	0
25	24	1	10	30	0
25	24	2	10	29	0
25	24	3	10	27	0
25	1	1	11	28	0
25	1	2	11	30	0
25	1	3	11	27	0
25	4	1	11	30	0
25	4	2	11	30	0
25	4	3	11	29	0
25	8	1	11	28	0
25	8	2	11	30	0
25	8	3	11	28	0
25	24	1	11	30	0
25	24	2	11	29	0
25	24	3	11	27	0
25	1	1	12	28	0
25	1	2	12	30	1
25	1	3	12	27	0
25	4	1	12	30	1
25	4	2	12	30	0
25	4	3	12	29	1
25	8	1	12	28	0
25	8	2	12	30	1
25	8	3	12	28	0
25	24	1	12	30	1
25	24	2	12	29	1
25	24	3	12	27	0
25	1	1	13	28	0
25	1	2	13	29	0
25	1	3	13	27	0
25	4	1	13	29	0
25	4	2	13	30	0
25	4	3	13	28	0
25	8	1	13	28	0
25	8	2	13	29	0
25	8	3	13	28	0
25	24	1	13	29	0
25	24	2	13	28	0
25	24	3	13	27	0
25	1	1	14	28	0
25	1	2	14	29	0
25	1	3	14	27	0
25	4	1	14	29	1
25	4	2	14	30	0
25	4	3	14	28	0
25	8	1	14	28	0
25	8	2	14	29	0
25	8	3	14	28	0
25	24	1	14	29	0
25	24	2	14	28	0
25	24	3	14	27	1
25	1	1	15	28	0
25	1	2	15	29	0
25	1	3	15	27	0
25	4	1	15	28	0
25	4	2	15	30	0
25	4	3	15	28	0
25	8	1	15	28	0
25	8	2	15	29	0
25	8	3	15	28	0
25	24	1	15	29	0
25	24	2	15	28	0
25	24	3	15	26	0
10	1	1	1	30	0
10	1	2	1	30	0
10	1	3	1	30	0
10	4	1	1	30	0
10	4	2	1	30	0
10	4	3	1	30	0
10	8	1	1	30	0
10	8	2	1	30	0
10	8	3	1	30	0
10	24	1	1	30	0
10	24	2	1	30	0
10	24	3	1	30	0
10	1	1	2	30	1
10	1	2	2	30	0
10	1	3	2	30	0
10	4	1	2	30	1
10	4	2	2	30	2
10	4	3	2	30	0
10	8	1	2	30	1
10	8	2	2	30	1
10	8	3	2	30	1
10	24	1	2	30	1
10	24	2	2	30	0
10	24	3	2	30	0
10	1	1	3	29	0
10	1	2	3	30	0
10	1	3	3	30	0
10	4	1	3	29	0
10	4	2	3	28	0
10	4	3	3	30	0
10	8	1	3	29	0
10	8	2	3	29	0
10	8	3	3	29	0
10	24	1	3	29	0
10	24	2	3	30	0
10	24	3	3	30	0
10	1	1	4	29	0
10	1	2	4	30	0
10	1	3	4	30	0
10	4	1	4	29	0
10	4	2	4	28	0
10	4	3	4	30	0
10	8	1	4	29	0
10	8	2	4	29	0
10	8	3	4	29	0
10	24	1	4	29	1
10	24	2	4	30	0
10	24	3	4	30	0
10	1	1	5	29	1
10	1	2	5	30	1
10	1	3	5	30	1
10	4	1	5	29	1
10	4	2	5	28	1
10	4	3	5	30	1
10	8	1	5	29	1
10	8	2	5	29	0
10	8	3	5	29	1
10	24	1	5	28	1
10	24	2	5	30	1
10	24	3	5	30	1
10	1	1	6	28	0
10	1	2	6	29	0
10	1	3	6	29	0
10	4	1	6	28	0
10	4	2	6	27	1
10	4	3	6	29	0
10	8	1	6	28	0
10	8	2	6	29	1
10	8	3	6	28	0
10	24	1	6	27	1
10	24	2	6	29	0
10	24	3	6	29	0
10	1	1	7	28	0
10	1	2	7	29	1
10	1	3	7	29	0
10	4	1	7	28	0
10	4	2	7	26	1
10	4	3	7	29	0
10	8	1	7	28	0
10	8	2	7	28	0
10	8	3	7	28	0
10	24	1	7	26	1
10	24	2	7	29	0
10	24	3	7	29	0
10	1	1	8	28	0
10	1	2	8	28	0
10	1	3	8	29	0
10	4	1	8	28	0
10	4	2	8	25	0
10	4	3	8	29	0
10	8	1	8	28	0
10	8	2	8	28	0
10	8	3	8	28	0
10	24	1	8	25	0
10	24	2	8	29	1
10	24	3	8	29	0
10	1	1	9	28	0
10	1	2	9	28	0
10	1	3	9	29	0
10	4	1	9	28	0
10	4	2	9	25	0
10	4	3	9	29	1
10	8	1	9	28	0
10	8	2	9	28	0
10	8	3	9	28	0
10	24	1	9	25	0
10	24	2	9	28	0
10	24	3	9	29	1
10	1	1	10	28	0
10	1	2	10	28	0
10	1	3	10	29	0
10	4	1	10	28	0
10	4	2	10	25	0
10	4	3	10	28	0
10	8	1	10	28	0
10	8	2	10	28	0
10	8	3	10	28	0
10	24	1	10	25	0
10	24	2	10	28	0
10	24	3	10	28	0
10	1	1	11	28	0
10	1	2	11	28	0
10	1	3	11	29	0
10	4	1	11	28	0
10	4	2	11	25	0
10	4	3	11	28	0
10	8	1	11	28	0
10	8	2	11	28	0
10	8	3	11	28	0
10	24	1	11	25	0
10	24	2	11	28	0
10	24	3	11	28	0
10	1	1	12	28	1
10	1	2	12	28	0
10	1	3	12	29	1
10	4	1	12	28	0
10	4	2	12	25	0
10	4	3	12	28	1
10	8	1	12	28	0
10	8	2	12	28	1
10	8	3	12	28	0
10	24	1	12	25	0
10	24	2	12	28	1
10	24	3	12	28	0
10	1	1	13	27	0
10	1	2	13	28	1
10	1	3	13	28	1
10	4	1	13	28	0
10	4	2	13	25	0
10	4	3	13	27	0
10	8	1	13	28	0
10	8	2	13	27	1
10	8	3	13	28	1
10	24	1	13	25	0
10	24	2	13	27	0
10	24	3	13	28	0
10	1	1	14	27	0
10	1	2	14	27	0
10	1	3	14	27	0
10	4	1	14	28	0
10	4	2	14	25	0
10	4	3	14	27	0
10	8	1	14	28	0
10	8	2	14	26	0
10	8	3	14	27	0
10	24	1	14	25	1
10	24	2	14	27	0
10	24	3	14	28	0
10	1	1	15	27	0
10	1	2	15	27	0
10	1	3	15	27	0
10	4	1	15	28	0
10	4	2	15	25	1
10	4	3	15	27	0
10	8	1	15	28	1
10	8	2	15	26	1
10	8	3	15	27	0
10	24	1	15	24	0
10	24	2	15	27	0
10	24	3	15	28	0
6	1	1	1	30	0
6	1	2	1	30	0
6	1	3	1	30	0
6	4	1	1	30	0
6	4	2	1	30	0
6	4	3	1	30	0
6	8	1	1	30	0
6	8	2	1	30	0
6	8	3	1	30	0
6	24	1	1	30	0
6	24	2	1	30	0
6	24	3	1	30	0
6	1	1	2	30	0
6	1	2	2	30	0
6	1	3	2	30	0
6	4	1	2	30	0
6	4	2	2	30	1
6	4	3	2	30	0
6	8	1	2	30	0
6	8	2	2	30	0
6	8	3	2	30	0
6	24	1	2	30	0
6	24	2	2	30	0
6	24	3	2	30	0
6	1	1	3	30	0
6	1	2	3	30	0
6	1	3	3	30	0
6	4	1	3	30	0
6	4	2	3	29	0
6	4	3	3	30	0
6	8	1	3	30	0
6	8	2	3	30	0
6	8	3	3	30	0
6	24	1	3	30	1
6	24	2	3	30	0
6	24	3	3	30	1
6	1	1	4	30	0
6	1	2	4	30	0
6	1	3	4	30	0
6	4	1	4	30	0
6	4	2	4	29	0
6	4	3	4	30	0
6	8	1	4	30	0
6	8	2	4	30	0
6	8	3	4	30	0
6	24	1	4	29	0
6	24	2	4	30	1
6	24	3	4	29	0
6	1	1	5	30	0
6	1	2	5	30	0
6	1	3	5	30	0
6	4	1	5	30	0
6	4	2	5	29	0
6	4	3	5	30	0
6	8	1	5	30	0
6	8	2	5	30	0
6	8	3	5	30	0
6	24	1	5	29	0
6	24	2	5	29	0
6	24	3	5	29	0
6	1	1	6	30	0
6	1	2	6	30	0
6	1	3	6	30	0
6	4	1	6	30	0
6	4	2	6	29	0
6	4	3	6	30	0
6	8	1	6	30	0
6	8	2	6	30	0
6	8	3	6	30	0
6	24	1	6	29	0
6	24	2	6	29	0
6	24	3	6	29	0
6	1	1	7	30	0
6	1	2	7	30	0
6	1	3	7	30	0
6	4	1	7	30	0
6	4	2	7	29	0
6	4	3	7	30	0
6	8	1	7	30	1
6	8	2	7	30	1
6	8	3	7	30	0
6	24	1	7	29	1
6	24	2	7	29	0
6	24	3	7	29	0
6	1	1	8	30	0
6	1	2	8	30	0
6	1	3	8	30	0
6	4	1	8	30	0
6	4	2	8	29	0
6	4	3	8	30	0
6	8	1	8	29	3
6	8	2	8	29	0
6	8	3	8	30	0
6	24	1	8	28	0
6	24	2	8	29	0
6	24	3	8	29	1
6	1	1	9	30	0
6	1	2	9	30	0
6	1	3	9	30	0
6	4	1	9	30	0
6	4	2	9	29	1
6	4	3	9	30	1
6	8	1	9	26	1
6	8	2	9	29	0
6	8	3	9	30	0
6	24	1	9	28	0
6	24	2	9	29	0
6	24	3	9	28	0
6	1	1	10	30	1
6	1	2	10	30	0
6	1	3	10	30	0
6	4	1	10	30	1
6	4	2	10	28	1
6	4	3	10	29	0
6	8	1	10	25	0
6	8	2	10	29	1
6	8	3	10	30	0
6	24	1	10	28	0
6	24	2	10	29	1
6	24	3	10	28	0
6	1	1	11	29	1
6	1	2	11	30	0
6	1	3	11	30	0
6	4	1	11	29	0
6	4	2	11	27	0
6	4	3	11	29	0
6	8	1	11	25	1
6	8	2	11	28	0
6	8	3	11	30	0
6	24	1	11	28	1
6	24	2	11	28	0
6	24	3	11	28	0
6	1	1	12	28	0
6	1	2	12	30	0
6	1	3	12	30	0
6	4	1	12	29	0
6	4	2	12	27	0
6	4	3	12	29	0
6	8	1	12	24	0
6	8	2	12	28	0
6	8	3	12	30	0
6	24	1	12	27	1
6	24	2	12	28	0
6	24	3	12	28	0
6	1	1	13	28	1
6	1	2	13	30	0
6	1	3	13	30	0
6	4	1	13	29	1
6	4	2	13	27	1
6	4	3	13	29	0
6	8	1	13	24	0
6	8	2	13	28	1
6	8	3	13	30	0
6	24	1	13	26	1
6	24	2	13	28	1
6	24	3	13	28	0
6	1	1	14	27	1
6	1	2	14	30	0
6	1	3	14	30	1
6	4	1	14	28	1
6	4	2	14	26	1
6	4	3	14	29	1
6	8	1	14	24	1
6	8	2	14	27	1
6	8	3	14	30	1
6	24	1	14	25	1
6	24	2	14	27	1
6	24	3	14	28	0
6	1	1	15	26	1
6	1	2	15	30	1
6	1	3	15	29	1
6	4	1	15	27	1
6	4	2	15	25	1
6	4	3	15	28	1
6	8	1	15	23	1
6	8	2	15	26	1
6	8	3	15	29	1
6	24	1	15	24	2
6	24	2	15	26	1
6	24	3	15	28	0
4	1	1	1	30	0
4	1	2	1	30	0
4	1	3	1	30	0
4	4	1	1	30	0
4	4	2	1	30	0
4	4	3	1	30	0
4	8	1	1	30	0
4	8	2	1	30	0
4	8	3	1	30	0
4	24	1	1	30	0
4	24	2	1	30	1
4	24	3	1	30	0
4	1	1	2	30	1
4	1	2	2	30	0
4	1	3	2	30	0
4	4	1	2	30	0
4	4	2	2	30	1
4	4	3	2	30	0
4	8	1	2	30	1
4	8	2	2	30	0
4	8	3	2	30	0
4	24	1	2	30	1
4	24	2	2	29	0
4	24	3	2	30	1
4	1	1	3	29	0
4	1	2	3	30	0
4	1	3	3	30	0
4	4	1	3	30	0
4	4	2	3	29	0
4	4	3	3	30	0
4	8	1	3	29	0
4	8	2	3	30	0
4	8	3	3	30	0
4	24	1	3	29	0
4	24	2	3	29	0
4	24	3	3	29	0
4	1	1	4	29	0
4	1	2	4	30	0
4	1	3	4	30	0
4	4	1	4	30	0
4	4	2	4	29	0
4	4	3	4	30	1
4	8	1	4	29	1
4	8	2	4	30	0
4	8	3	4	30	0
4	24	1	4	29	1
4	24	2	4	29	0
4	24	3	4	29	0
4	1	1	5	29	1
4	1	2	5	30	1
4	1	3	5	30	0
4	4	1	5	30	0
4	4	2	5	29	1
4	4	3	5	29	1
4	8	1	5	28	1
4	8	2	5	30	0
4	8	3	5	30	1
4	24	1	5	28	1
4	24	2	5	29	0
4	24	3	5	29	1
4	1	1	6	28	0
4	1	2	6	29	1
4	1	3	6	30	0
4	4	1	6	30	0
4	4	2	6	28	0
4	4	3	6	28	0
4	8	1	6	27	1
4	8	2	6	30	0
4	8	3	6	29	0
4	24	1	6	27	0
4	24	2	6	29	1
4	24	3	6	28	1
4	1	1	7	28	1
4	1	2	7	28	0
4	1	3	7	30	0
4	4	1	7	30	0
4	4	2	7	28	1
4	4	3	7	28	0
4	8	1	7	26	0
4	8	2	7	30	0
4	8	3	7	29	0
4	24	1	7	27	1
4	24	2	7	28	0
4	24	3	7	27	0
4	1	1	8	27	0
4	1	2	8	28	0
4	1	3	8	30	1
4	4	1	8	30	0
4	4	2	8	27	0
4	4	3	8	28	0
4	8	1	8	26	0
4	8	2	8	30	0
4	8	3	8	29	0
4	24	1	8	26	0
4	24	2	8	28	1
4	24	3	8	27	0
4	1	1	9	27	0
4	1	2	9	28	0
4	1	3	9	29	0
4	4	1	9	30	0
4	4	2	9	27	1
4	4	3	9	28	1
4	8	1	9	26	0
4	8	2	9	30	1
4	8	3	9	29	0
4	24	1	9	26	0
4	24	2	9	27	0
4	24	3	9	27	0
4	1	1	10	27	0
4	1	2	10	28	0
4	1	3	10	29	0
4	4	1	10	30	0
4	4	2	10	26	0
4	4	3	10	27	0
4	8	1	10	26	0
4	8	2	10	29	0
4	8	3	10	29	0
4	24	1	10	26	0
4	24	2	10	27	0
4	24	3	10	27	0
4	1	1	11	27	0
4	1	2	11	28	0
4	1	3	11	29	0
4	4	1	11	30	0
4	4	2	11	26	0
4	4	3	11	27	0
4	8	1	11	26	0
4	8	2	11	29	1
4	8	3	11	29	0
4	24	1	11	26	0
4	24	2	11	27	0
4	24	3	11	27	0
4	1	1	12	27	1
4	1	2	12	28	0
4	1	3	12	29	0
4	4	1	12	30	1
4	4	2	12	26	1
4	4	3	12	27	0
4	8	1	12	26	0
4	8	2	12	28	1
4	8	3	12	29	0
4	24	1	12	26	0
4	24	2	12	27	1
4	24	3	12	27	0
4	1	1	13	26	0
4	1	2	13	28	0
4	1	3	13	29	0
4	4	1	13	29	0
4	4	2	13	25	0
4	4	3	13	27	0
4	8	1	13	26	0
4	8	2	13	27	0
4	8	3	13	29	1
4	24	1	13	26	0
4	24	2	13	26	0
4	24	3	13	27	0
4	1	1	14	26	0
4	1	2	14	28	1
4	1	3	14	29	0
4	4	1	14	29	0
4	4	2	14	25	0
4	4	3	14	27	0
4	8	1	14	26	0
4	8	2	14	27	1
4	8	3	14	28	0
4	24	1	14	26	1
4	24	2	14	26	0
4	24	3	14	27	0
4	1	1	15	26	1
4	1	2	15	27	0
4	1	3	15	29	0
4	4	1	15	29	0
4	4	2	15	25	1
4	4	3	15	27	1
4	8	1	15	26	1
4	8	2	15	26	0
4	8	3	15	28	1
4	24	1	15	25	0
4	24	2	15	26	1
4	24	3	15	27	0
2	1	1	1	30	0
2	1	2	1	30	0
2	1	3	1	30	0
2	4	1	1	30	0
2	4	2	1	30	0
2	4	3	1	30	0
2	8	1	1	30	0
2	8	2	1	30	0
2	8	3	1	30	0
2	24	1	1	30	0
2	24	2	1	30	1
2	24	3	1	30	1
2	1	1	2	30	0
2	1	2	2	30	0
2	1	3	2	30	1
2	4	1	2	30	0
2	4	2	2	30	0
2	4	3	2	30	0
2	8	1	2	30	0
2	8	2	2	30	0
2	8	3	2	30	1
2	24	1	2	30	0
2	24	2	2	29	0
2	24	3	2	29	0
2	1	1	3	30	0
2	1	2	3	30	0
2	1	3	3	29	0
2	4	1	3	30	0
2	4	2	3	30	0
2	4	3	3	30	0
2	8	1	3	30	0
2	8	2	3	30	1
2	8	3	3	29	0
2	24	1	3	30	1
2	24	2	3	29	1
2	24	3	3	29	1
2	1	1	4	30	0
2	1	2	4	30	0
2	1	3	4	29	0
2	4	1	4	30	0
2	4	2	4	30	0
2	4	3	4	30	0
2	8	1	4	30	1
2	8	2	4	29	0
2	8	3	4	29	0
2	24	1	4	29	1
2	24	2	4	28	1
2	24	3	4	28	1
2	1	1	5	30	0
2	1	2	5	30	0
2	1	3	5	29	0
2	4	1	5	30	0
2	4	2	5	30	0
2	4	3	5	30	0
2	8	1	5	29	0
2	8	2	5	29	0
2	8	3	5	29	0
2	24	1	5	28	0
2	24	2	5	27	0
2	24	3	5	27	0
2	1	1	6	30	0
2	1	2	6	30	0
2	1	3	6	29	0
2	4	1	6	30	0
2	4	2	6	30	0
2	4	3	6	30	0
2	8	1	6	29	0
2	8	2	6	29	0
2	8	3	6	29	0
2	24	1	6	28	0
2	24	2	6	27	1
2	24	3	6	27	0
2	1	1	7	30	1
2	1	2	7	30	1
2	1	3	7	29	0
2	4	1	7	30	1
2	4	2	7	30	1
2	4	3	7	30	0
2	8	1	7	29	0
2	8	2	7	29	0
2	8	3	7	29	0
2	24	1	7	28	0
2	24	2	7	26	1
2	24	3	7	27	0
2	1	1	8	29	0
2	1	2	8	29	0
2	1	3	8	29	1
2	4	1	8	29	0
2	4	2	8	29	0
2	4	3	8	30	1
2	8	1	8	29	1
2	8	2	8	29	0
2	8	3	8	29	0
2	24	1	8	28	1
2	24	2	8	25	0
2	24	3	8	27	0
2	1	1	9	29	1
2	1	2	9	29	0
2	1	3	9	28	0
2	4	1	9	29	0
2	4	2	9	29	0
2	4	3	9	29	0
2	8	1	9	28	0
2	8	2	9	29	0
2	8	3	9	29	0
2	24	1	9	27	0
2	24	2	9	25	0
2	24	3	9	27	0
2	1	1	10	28	0
2	1	2	10	29	0
2	1	3	10	28	0
2	4	1	10	29	0
2	4	2	10	29	1
2	4	3	10	29	1
2	8	1	10	28	0
2	8	2	10	29	0
2	8	3	10	29	0
2	24	1	10	27	0
2	24	2	10	25	0
2	24	3	10	27	0
2	1	1	11	28	0
2	1	2	11	29	0
2	1	3	11	28	0
2	4	1	11	29	0
2	4	2	11	28	0
2	4	3	11	28	1
2	8	1	11	28	1
2	8	2	11	29	0
2	8	3	11	29	0
2	24	1	11	27	0
2	24	2	11	25	0
2	24	3	11	27	1
2	1	1	12	28	0
2	1	2	12	29	0
2	1	3	12	28	0
2	4	1	12	29	0
2	4	2	12	28	1
2	4	3	12	27	0
2	8	1	12	27	1
2	8	2	12	29	0
2	8	3	12	29	0
2	24	1	12	27	0
2	24	2	12	25	0
2	24	3	12	26	1
2	1	1	13	28	0
2	1	2	13	29	0
2	1	3	13	28	0
2	4	1	13	29	1
2	4	2	13	27	1
2	4	3	13	27	1
2	8	1	13	26	1
2	8	2	13	29	1
2	8	3	13	29	0
2	24	1	13	27	0
2	24	2	13	25	0
2	24	3	13	25	1
2	1	1	14	28	1
2	1	2	14	29	1
2	1	3	14	28	0
2	4	1	14	28	1
2	4	2	14	26	1
2	4	3	14	26	1
2	8	1	14	25	1
2	8	2	14	28	1
2	8	3	14	29	1
2	24	1	14	27	0
2	24	2	14	25	1
2	24	3	14	24	1
2	1	1	15	27	1
2	1	2	15	28	1
2	1	3	15	28	1
2	4	1	15	27	1
2	4	2	15	25	1
2	4	3	15	25	1
2	8	1	15	24	2
2	8	2	15	27	1
2	8	3	15	28	1
2	24	1	15	27	1
2	24	2	15	24	1
2	24	3	15	23	2
